# Supplementary material for: Changes in Peripheral Immune Cells after the Third Dose of SARS-CoV-2 mRNA-BNT162b2 Vaccine and Disease Outcomes in Cancer Patients Receiving Immune Checkpoint Inhibitors: A Prospective Analysis of the Vax-on-Third-Profile Study
Source: Cancers (Basel). 2023 Jul 14;15(14):3625. doi: 10.3390/cancers15143625 (PMC10377319; doi:10.3390/cancers15143625)
Supplement: Supplementary file 1 [file cancers-15-03625-s001.zip]

Archive with 1 entries (1 files):
- cancers-2472975-supplementary.pdf
